# Supplementary material for: Design Strategies for Luminescent Titanocenes: Improving the Photoluminescence and Photostability of Arylethynyltitanocenes
Source: Inorg Chem. 2023 Oct 13;62(43):17870–82. doi: 10.1021/acs.inorgchem.3c02712 (PMC10618925; doi:10.1021/acs.inorgchem.3c02712)
Supplement: Supplementary file 2 — ic3c02712_si_002.xyz [file ic3c02712_si_002.xyz]

79
Cp*2Ti(C2Ph)2 CuBr Geometric Coordinates using B3LYP/6-311+G(d) Energy: -4053991.0739908
Ti         1.64396       -0.04345        0.00484
C          1.24094       -0.22787        2.43429
C          2.17790       -1.24533        2.07954
C          3.37838       -0.61010        1.65896
C          3.17535        0.80398        1.72413
C          1.86219        1.03370        2.22109
C          1.29902        0.23427       -2.42373
C          1.78925       -1.08679       -2.23473
C          3.11121       -1.00050       -1.71431
C          3.45396        0.38354       -1.61735
C          2.32603        1.14535       -2.02890
C          0.17971        1.46986       -0.00426
C         -0.76113        2.27778       -0.00220
C          0.10942       -1.48531       -0.00338
C         -0.86776       -2.24850       -0.00620
C         -1.84415       -3.29725       -0.01209
C         -2.20878       -3.94321        1.18365
C         -2.44952       -3.70990       -1.21340
C         -3.14014       -4.97679        1.17370
H         -1.75947       -3.62837        2.11861
C         -3.38069       -4.74298       -1.21716
H         -2.18807       -3.21153       -2.13957
C         -3.72854       -5.38088       -0.02535
H         -3.41016       -5.46515        2.10425
H         -3.83954       -5.04867       -2.15167
C         -1.67416        3.38234        0.00353
C         -2.37488        3.73269        1.17226
C         -1.86871        4.15417       -1.15690
C         -3.23332        4.82680        1.18003
H         -2.24538        3.13750        2.06873
C         -2.72706        5.24929       -1.14239
H         -1.34350        3.89015       -2.06776
C         -3.41113        5.59028        0.02501
H         -3.76776        5.08310        2.08886
H         -2.86471        5.83542       -2.04509
C          2.30208        2.63541       -2.20964
H          2.69582        2.90777       -3.19639
H          1.29180        3.03663       -2.13605
H          2.91392        3.15079       -1.46656
C          4.84281        0.93627       -1.47868
H          5.48945        0.32526       -0.85094
H          5.31063        0.97266       -2.47027
H          4.85456        1.95279       -1.08791
C          4.04847       -2.17246       -1.63225
H          4.26627       -2.54302       -2.64104
H          5.00134       -1.91330       -1.17501
H          3.62635       -3.01262       -1.07529
C          1.15726       -2.34856       -2.74002
H          1.35461       -3.20072       -2.08823
H          0.07750       -2.25390       -2.84309
H          1.56396       -2.59155       -3.72973
C          0.02040        0.59122       -3.12057
H         -0.32833        1.58772       -2.85356
H          0.16805        0.57367       -4.20720
H         -0.78467       -0.11124       -2.89551
C         -0.07934       -0.43999        3.11182
H         -0.52733       -1.39714        2.84788
H          0.04971       -0.42666        4.20086
H         -0.80019        0.34193        2.86511
C          2.01015       -2.71902        2.30963
H          2.37365       -2.99161        3.30795
H          0.96657       -3.02444        2.24429
H          2.57209       -3.31650        1.58929
C          1.34990        2.36600        2.67984
H          1.64382        3.17565        2.01014
H          0.26439        2.38344        2.76197
H          1.76088        2.59613        3.67088
C          4.22626        1.87539        1.64167
H          4.44230        2.25686        2.64661
H          5.16492        1.50872        1.23135
H          3.91055        2.73369        1.04340
C          4.70286       -1.30643        1.53671
H          5.15387       -1.39530        2.53274
H          4.61078       -2.31738        1.14142
H          5.41683       -0.76622        0.91707
H         -4.45716       -6.18480       -0.03057
H         -4.08255        6.44255        0.03352
Cu        -1.36115        0.03074       -0.01343
Br        -3.75214        0.07123       -0.02585
47
Cp2Ti(OBET) Geometric Coordinates using MN15/LANL2DZ Energy: -711720.3114462
Ti         2.20608        0.00012       -0.00000
C          0.76355       -1.46145        0.06121
C          0.76345        1.46159       -0.06114
C         -0.28911       -2.12464        0.05905
C         -0.28928        2.12467       -0.05896
C         -1.55574       -2.80319        0.04362
C         -1.55597        2.80312       -0.04358
C         -1.62401       -4.21506        0.05104
C         -2.76814       -2.05129        0.01544
C         -1.62435        4.21498       -0.05099
C         -2.76831        2.05112       -0.01541
C         -2.86001       -4.87626        0.03117
H         -0.69858       -4.78422        0.07157
C         -4.00663       -2.73302       -0.00416
C         -2.86041        4.87608       -0.03116
H         -0.69897        4.78422       -0.07151
C         -4.00685        2.73274        0.00414
C         -4.05710       -4.13333        0.00339
H         -2.89349       -5.96223        0.03650
H         -4.92435       -2.15137       -0.02625
C         -4.05744        4.13304       -0.00341
H         -2.89398        5.96205       -0.03649
H         -4.92452        2.15102        0.02621
H         -5.01590       -4.64355       -0.01272
H         -5.01629        4.64318        0.01266
C          3.98387        0.60995        1.44373
C          2.82848        1.30478        1.90173
C          3.74407       -0.79853        1.59600
H          4.88797        1.06014        1.05948
C          1.87062        0.33113        2.33694
H          2.68219        2.37544        1.89240
C          2.44945       -0.96354        2.17613
H          4.43856       -1.59159        1.35775
H          0.87218        0.54004        2.69329
H          1.97737       -1.90369        2.41757
C          3.98384       -0.60971       -1.44380
C          2.82848       -1.30466       -1.90168
C          3.74392        0.79874       -1.59614
H          4.88800       -1.05980       -1.05957
C          1.87052       -0.33112       -2.33691
H          2.68227       -2.37533       -1.89226
C          2.44925        0.96360       -2.17623
H          4.43836        1.59187       -1.35799
H          0.87208       -0.54014       -2.69320
H          1.97708        1.90371       -2.41770
C         -2.74340        0.61391       -0.00482
C         -2.74336       -0.61408        0.00485
